# Supplementary material for: The normalized segment classification model: A new tool to compare spectral reflectance curves
Source: Ecol Evol. 2020 Nov 13;10(24):13872–82. doi: 10.1002/ece3.6977 (PMC7771133; doi:10.1002/ece3.6977)
Supplement: Supplementary file 1 — Supplementary Material [file ECE3-10-13872-s001.xlsx]

## Sheet: dichromatic
wl	D65	C1	C2	PhF_C1	PhF_C2			C1	C2
300	0.001	0.0390086	1	3.90086e-05	0.001		beta	32.545	56.6523
305	0.009	0.0753739	1	0.000678365	0.009		betaMax	59.833	59.833
310	0.026	0.112663	1	0.00292923	0.026		S1	0.192986	0.162567
315	0.065	0.150741	1	0.00979814	0.065		S2	0.652027	0.429245
320	0.113	0.189467	1	0.0214098	0.113		S3	0.154988	0.408188
325	0.164	0.228697	1	0.0375062	0.164
330	0.206	0.268281	1	0.0552659	0.206
335	0.226	0.308068	1	0.0696233	0.226			C1	C2	difference	squared difference
340	0.237	0.347903	1	0.082453	0.237		Z1	-0.0379978	0.245621	-0.283619	0.0804395
345	0.256	0.387631	1	0.0992335	0.256		Z2	0.543931	0.94684	-0.402909	0.162335
350	0.273	0.427094	1	0.116597	0.273
355	0.284	0.466137	1	0.132383	0.284					NSC distance:	0.492722
360	0.293	0.504604	1	0.147849	0.293
365	0.315	0.542341	1	0.170838	0.315
370	0.332	0.579198	1	0.192294	0.332
375	0.335	0.615026	1	0.206034	0.335
380	0.332	0.649682	1	0.215694	0.332
385	0.352	0.683028	1	0.240426	0.352
390	0.389	0.71493	1	0.278108	0.389
395	0.476	0.745264	1	0.354745	0.476
400	0.579	0.773908	1	0.448093	0.579
405	0.617	0.800752	1	0.494064	0.617
410	0.651	0.825692	1	0.537525	0.651
415	0.671	0.848634	1	0.569433	0.671
420	0.686	0.869493	0.995551	0.596472	0.682948
425	0.669	0.888193	0.990929	0.594201	0.662931
430	0.671	0.904669	0.986455	0.607033	0.661911
435	0.729	0.918866	0.98215	0.669854	0.715987
440	0.807	0.930742	0.978035	0.751108	0.789274
445	0.864	0.940261	0.974125	0.812385	0.841644
450	0.912	0.947403	0.970437	0.864031	0.885039
455	0.934	0.952157	0.966982	0.889314	0.903161
460	0.947	0.954522	0.963771	0.903933	0.912691
465	0.946	0.954511	0.960812	0.902968	0.908928
470	0.947	0.952147	0.958109	0.901683	0.907329
475	0.958	0.947462	0.955666	0.907668	0.915528
480	0.973	0.9405	0.953482	0.915107	0.927738
485	0.952	0.931316	0.951556	0.886613	0.905881
490	0.939	0.919975	0.949883	0.863856	0.89194
495	0.944	0.906549	0.948456	0.855783	0.895343
500	0.956	0.891123	0.947266	0.851913	0.905586
505	0.959	0.873786	0.946301	0.837961	0.907503
510	0.96	0.85464	0.945548	0.820455	0.907726
515	0.957	0.833791	0.944991	0.797938	0.904356
520	0.953	0.811353	0.944612	0.773219	0.900215
525	0.975	0.787445	0.944393	0.767759	0.920783
530	0.992	0.762193	0.944313	0.756095	0.936758
535	0.992	0.735727	0.944349	0.729841	0.936794
540	0.986	0.70818	0.944478	0.698265	0.931255
545	0.993	0.679689	0.944676	0.674932	0.938063
550	0.996	0.650395	0.944917	0.647793	0.941137
555	1	0.620437	0.945175	0.620437	0.945175
560	0.979	0.589956	0.945424	0.577567	0.92557
565	0.969	0.559095	0.945637	0.541763	0.916322
570	0.963	0.527994	0.945786	0.508458	0.910792
575	0.966	0.496791	0.945846	0.4799	0.913687
580	0.971	0.465623	0.945789	0.45212	0.918361
585	0.943	0.434623	0.94559	0.409849	0.891691
590	0.923	0.40392	0.945223	0.372818	0.872441
595	0.929	0.373638	0.944665	0.34711	0.877594
600	0.944	0.343898	0.943892	0.324639	0.891034
605	0.95	0.314811	0.942882	0.299071	0.895738
610	0.954	0.286486	0.941615	0.273307	0.8983
615	0.953	0.259021	0.940072	0.246847	0.895888
620	0.951	0.232508	0.938236	0.221115	0.892263
625	0.934	0.207032	0.936093	0.193368	0.874311
630	0.923	0.182669	0.93363	0.168604	0.86174
635	0.927	0.159485	0.930835	0.147843	0.862884
640	0.937	0.137538	0.927701	0.128873	0.869256
645	0.923	0.116877	0.924222	0.107877	0.853056
650	0.913	0.0975401	0.920393	0.0890541	0.840319
655	0.917	0.0795579	0.916214	0.0729546	0.840168
660	0.925	0.0629501	0.911687	0.0582288	0.843311
665	0.945	0.0477271	0.906816	0.0451021	0.856941
670	0.957	0.0338899	0.901608	0.0324326	0.862839
675	0.947	0.02143	0.896072	0.0202942	0.84858
680	0.931	0.0103299	0.89022	0.00961717	0.828795
685	0.886	0.01	0.884066	0.00886	0.783283
690	0.853	0.01	0.877629	0.00853	0.748617
695	0.859	0.01	0.870927	0.00859	0.748126
700	0.862	0.01	0.863981	0.00862	0.744752

## Sheet: trichromatic
wl	D65	C1	C2	PhF_C1	PhF_C2			C1	C2
300	0.001	0.0390086	1	3.90086e-05	0.001		beta	32.545	56.6523
305	0.009	0.0753739	1	0.000678365	0.009		betaMax	59.833	59.833
310	0.026	0.112663	1	0.00292923	0.026		S1	0.0885541	0.0929
315	0.065	0.150741	1	0.00979814	0.065		S2	0.47242	0.286888
320	0.113	0.189467	1	0.0214098	0.113		S3	0.372988	0.322798
325	0.164	0.228697	1	0.0375062	0.164		S4	0.0660373	0.297414
330	0.206	0.268281	1	0.0552659	0.206
335	0.226	0.308068	1	0.0696233	0.226			C1	C2	difference	squared difference
340	0.237	0.347903	1	0.082453	0.237		Z1	0.284434	0.229898	0.054536	0.00297417
345	0.256	0.387631	1	0.0992335	0.256		Z2	-0.406383	0.0105257	-0.416909	0.173813
350	0.273	0.427094	1	0.116597	0.273		Z3	0.543931	0.94684	-0.402909	0.162335
355	0.284	0.466137	1	0.132383	0.284
360	0.293	0.504604	1	0.147849	0.293					NSC distance:	0.582342
365	0.315	0.542341	1	0.170838	0.315
370	0.332	0.579198	1	0.192294	0.332
375	0.335	0.615026	1	0.206034	0.335
380	0.332	0.649682	1	0.215694	0.332
385	0.352	0.683028	1	0.240426	0.352
390	0.389	0.71493	1	0.278108	0.389
395	0.476	0.745264	1	0.354745	0.476
400	0.579	0.773908	1	0.448093	0.579
405	0.617	0.800752	1	0.494064	0.617
410	0.651	0.825692	1	0.537525	0.651
415	0.671	0.848634	1	0.569433	0.671
420	0.686	0.869493	0.995551	0.596472	0.682948
425	0.669	0.888193	0.990929	0.594201	0.662931
430	0.671	0.904669	0.986455	0.607033	0.661911
435	0.729	0.918866	0.98215	0.669854	0.715987
440	0.807	0.930742	0.978035	0.751108	0.789274
445	0.864	0.940261	0.974125	0.812385	0.841644
450	0.912	0.947403	0.970437	0.864031	0.885039
455	0.934	0.952157	0.966982	0.889314	0.903161
460	0.947	0.954522	0.963771	0.903933	0.912691
465	0.946	0.954511	0.960812	0.902968	0.908928
470	0.947	0.952147	0.958109	0.901683	0.907329
475	0.958	0.947462	0.955666	0.907668	0.915528
480	0.973	0.9405	0.953482	0.915107	0.927738
485	0.952	0.931316	0.951556	0.886613	0.905881
490	0.939	0.919975	0.949883	0.863856	0.89194
495	0.944	0.906549	0.948456	0.855783	0.895343
500	0.956	0.891123	0.947266	0.851913	0.905586
505	0.959	0.873786	0.946301	0.837961	0.907503
510	0.96	0.85464	0.945548	0.820455	0.907726
515	0.957	0.833791	0.944991	0.797938	0.904356
520	0.953	0.811353	0.944612	0.773219	0.900215
525	0.975	0.787445	0.944393	0.767759	0.920783
530	0.992	0.762193	0.944313	0.756095	0.936758
535	0.992	0.735727	0.944349	0.729841	0.936794
540	0.986	0.70818	0.944478	0.698265	0.931255
545	0.993	0.679689	0.944676	0.674932	0.938063
550	0.996	0.650395	0.944917	0.647793	0.941137
555	1	0.620437	0.945175	0.620437	0.945175
560	0.979	0.589956	0.945424	0.577567	0.92557
565	0.969	0.559095	0.945637	0.541763	0.916322
570	0.963	0.527994	0.945786	0.508458	0.910792
575	0.966	0.496791	0.945846	0.4799	0.913687
580	0.971	0.465623	0.945789	0.45212	0.918361
585	0.943	0.434623	0.94559	0.409849	0.891691
590	0.923	0.40392	0.945223	0.372818	0.872441
595	0.929	0.373638	0.944665	0.34711	0.877594
600	0.944	0.343898	0.943892	0.324639	0.891034
605	0.95	0.314811	0.942882	0.299071	0.895738
610	0.954	0.286486	0.941615	0.273307	0.8983
615	0.953	0.259021	0.940072	0.246847	0.895888
620	0.951	0.232508	0.938236	0.221115	0.892263
625	0.934	0.207032	0.936093	0.193368	0.874311
630	0.923	0.182669	0.93363	0.168604	0.86174
635	0.927	0.159485	0.930835	0.147843	0.862884
640	0.937	0.137538	0.927701	0.128873	0.869256
645	0.923	0.116877	0.924222	0.107877	0.853056
650	0.913	0.0975401	0.920393	0.0890541	0.840319
655	0.917	0.0795579	0.916214	0.0729546	0.840168
660	0.925	0.0629501	0.911687	0.0582288	0.843311
665	0.945	0.0477271	0.906816	0.0451021	0.856941
670	0.957	0.0338899	0.901608	0.0324326	0.862839
675	0.947	0.02143	0.896072	0.0202942	0.84858
680	0.931	0.0103299	0.89022	0.00961717	0.828795
685	0.886	0.01	0.884066	0.00886	0.783283
690	0.853	0.01	0.877629	0.00853	0.748617
695	0.859	0.01	0.870927	0.00859	0.748126
700	0.862	0.01	0.863981	0.00862	0.744752

## Sheet: tetrachromatic
wl	D65	C1	C2	PhF_C1	PhF_C2			C1	C2
300	0.001	0.0390086	1	3.90086e-05	0.001		beta	32.545	56.6523
305	0.009	0.0753739	1	0.000678365	0.009		betaMax	59.833	59.833
310	0.026	0.112663	1	0.00292923	0.026		S1	0.0479527	0.0611979
315	0.065	0.150741	1	0.00979814	0.065		S2	0.295305	0.19047
320	0.113	0.189467	1	0.0214098	0.113		S3	0.407654	0.257777
325	0.164	0.228697	1	0.0375062	0.164		S4	0.215017	0.256372
330	0.206	0.268281	1	0.0552659	0.206		S5	0.0185324	0.221733
335	0.226	0.308068	1	0.0696233	0.226
340	0.237	0.347903	1	0.082453	0.237			C1	C2	difference	squared difference
345	0.256	0.387631	1	0.0992335	0.256		Z1	0.359701	0.196579	0.163122	0.0266088
350	0.273	0.427094	1	0.116597	0.273		Z2	-0.0802887	0.0659015	-0.14619	0.0213716
355	0.284	0.466137	1	0.132383	0.284		Z3	-0.389122	-0.0360436	-0.353078	0.124664
360	0.293	0.504604	1	0.147849	0.293		Z4	0.543931	0.94684	-0.402909	0.162335
365	0.315	0.542341	1	0.170838	0.315
370	0.332	0.579198	1	0.192294	0.332					NSC distance:	0.578775
375	0.335	0.615026	1	0.206034	0.335
380	0.332	0.649682	1	0.215694	0.332
385	0.352	0.683028	1	0.240426	0.352
390	0.389	0.71493	1	0.278108	0.389
395	0.476	0.745264	1	0.354745	0.476
400	0.579	0.773908	1	0.448093	0.579
405	0.617	0.800752	1	0.494064	0.617
410	0.651	0.825692	1	0.537525	0.651
415	0.671	0.848634	1	0.569433	0.671
420	0.686	0.869493	0.995551	0.596472	0.682948
425	0.669	0.888193	0.990929	0.594201	0.662931
430	0.671	0.904669	0.986455	0.607033	0.661911
435	0.729	0.918866	0.98215	0.669854	0.715987
440	0.807	0.930742	0.978035	0.751108	0.789274
445	0.864	0.940261	0.974125	0.812385	0.841644
450	0.912	0.947403	0.970437	0.864031	0.885039
455	0.934	0.952157	0.966982	0.889314	0.903161
460	0.947	0.954522	0.963771	0.903933	0.912691
465	0.946	0.954511	0.960812	0.902968	0.908928
470	0.947	0.952147	0.958109	0.901683	0.907329
475	0.958	0.947462	0.955666	0.907668	0.915528
480	0.973	0.9405	0.953482	0.915107	0.927738
485	0.952	0.931316	0.951556	0.886613	0.905881
490	0.939	0.919975	0.949883	0.863856	0.89194
495	0.944	0.906549	0.948456	0.855783	0.895343
500	0.956	0.891123	0.947266	0.851913	0.905586
505	0.959	0.873786	0.946301	0.837961	0.907503
510	0.96	0.85464	0.945548	0.820455	0.907726
515	0.957	0.833791	0.944991	0.797938	0.904356
520	0.953	0.811353	0.944612	0.773219	0.900215
525	0.975	0.787445	0.944393	0.767759	0.920783
530	0.992	0.762193	0.944313	0.756095	0.936758
535	0.992	0.735727	0.944349	0.729841	0.936794
540	0.986	0.70818	0.944478	0.698265	0.931255
545	0.993	0.679689	0.944676	0.674932	0.938063
550	0.996	0.650395	0.944917	0.647793	0.941137
555	1	0.620437	0.945175	0.620437	0.945175
560	0.979	0.589956	0.945424	0.577567	0.92557
565	0.969	0.559095	0.945637	0.541763	0.916322
570	0.963	0.527994	0.945786	0.508458	0.910792
575	0.966	0.496791	0.945846	0.4799	0.913687
580	0.971	0.465623	0.945789	0.45212	0.918361
585	0.943	0.434623	0.94559	0.409849	0.891691
590	0.923	0.40392	0.945223	0.372818	0.872441
595	0.929	0.373638	0.944665	0.34711	0.877594
600	0.944	0.343898	0.943892	0.324639	0.891034
605	0.95	0.314811	0.942882	0.299071	0.895738
610	0.954	0.286486	0.941615	0.273307	0.8983
615	0.953	0.259021	0.940072	0.246847	0.895888
620	0.951	0.232508	0.938236	0.221115	0.892263
625	0.934	0.207032	0.936093	0.193368	0.874311
630	0.923	0.182669	0.93363	0.168604	0.86174
635	0.927	0.159485	0.930835	0.147843	0.862884
640	0.937	0.137538	0.927701	0.128873	0.869256
645	0.923	0.116877	0.924222	0.107877	0.853056
650	0.913	0.0975401	0.920393	0.0890541	0.840319
655	0.917	0.0795579	0.916214	0.0729546	0.840168
660	0.925	0.0629501	0.911687	0.0582288	0.843311
665	0.945	0.0477271	0.906816	0.0451021	0.856941
670	0.957	0.0338899	0.901608	0.0324326	0.862839
675	0.947	0.02143	0.896072	0.0202942	0.84858
680	0.931	0.0103299	0.89022	0.00961717	0.828795
685	0.886	0.01	0.884066	0.00886	0.783283
690	0.853	0.01	0.877629	0.00853	0.748617
695	0.859	0.01	0.870927	0.00859	0.748126
700	0.862	0.01	0.863981	0.00862	0.744752
